# Supplementary material for: Deviation of Chinese Adults’ Diet from the Chinese Food Pagoda 2016 and Its Association with Adiposity
Source: Nutrients. 2017 Sep 8;9(9):995. doi: 10.3390/nu9090995 (PMC5622755; doi:10.3390/nu9090995)
Supplement: Supplementary file 1 [file nutrients-09-00995-s001.zip]

Archive with 1 entries (1 files):
- nutrients-214053-supplementary.pdf
